# Supplementary material for: COVID-19 Risk Perception and Adherence to Preventive Measures among Medical Students after Receiving COVID-19 Vaccination: A Multicenter Cross-Sectional Study in Egypt
Source: Vaccines (Basel). 2022 Dec 20;11(1):7. doi: 10.3390/vaccines11010007 (PMC9866727; doi:10.3390/vaccines11010007)
Supplement: Supplementary file 1 [file vaccines-11-00007-s001.zip]

Archive with 1 entries (1 files):
- vaccines-1984075-supplementary.pdf
